# Supplementary material for: Association between obstructive sleep apnea risk and type 2 diabetes among Emirati adults: results from the UAE healthy future study
Source: Front Endocrinol (Lausanne). 2024 Jul 16;15:1395886. doi: 10.3389/fendo.2024.1395886 (PMC11286458; doi:10.3389/fendo.2024.1395886)
Supplement: Supplementary file 1 [file DataSheet_1.zip]

Archive with 2 entries (2 files):
- Sensitivity_analysis_June.docx
- Supplementary_figure_S1.docx
